# Supplementary material for: Part 2: A Sector-Wide Survey of UK/British Isles Shelter Organisations Caring for Cats: Caregiver-Reported Approaches to Assessments, Behaviour Management and Homing Decisions
Source: Vet Sci. 2026 Jun 18;13(6):590. doi: 10.3390/vetsci13060590 (PMC13307826; doi:10.3390/vetsci13060590)
Supplement: Supplementary file 1 [file vetsci-13-00590-s001.zip]

Archive with 2 entries (2 files):
- vetsci-4038911_Document S1 - Survey Questions.pdf
- vetsci-4038911_Document S2 - Survey Results.pdf
